# Supplementary material for: Exploration of Optimal Reaction Conditions for Constructing Hydrophobic Polymers with Low Deformation to Facilitate the Dimensional Stability of Laminated Bamboo Lumber
Source: Polymers (Basel). 2023 Jun 9;15(12):2637. doi: 10.3390/polym15122637 (PMC10302235; doi:10.3390/polym15122637)
Supplement: Supplementary file 1 [file polymers-15-02637-s001.zip]

Archive with 1 entries (1 files):
- polymers-2345656-supplementary.pdf
